# Supplementary material for: The vertebrate Aqp14 water channel is a neuropeptide-regulated polytransporter
Source: Commun Biol. 2019 Dec 11;2:462. doi: 10.1038/s42003-019-0713-y (PMC6906440; doi:10.1038/s42003-019-0713-y)
Supplement: Supplementary file 3 — Supplementary Data 1 [file 42003_2019_713_MOESM3_ESM.xls]

## Sheet: Fig2b
	Supplementary Tables (source data)
	Fig. 2b
	Pf
	Water injected			ZEBRAFISH Aqp14			SEABREAM Aqp14			SALMON Aqp14
	DMSO	HgCl2	bME	DMSO	HgCl2	bME	DMSO	HgCl2	bME	DMSO	HgCl2	bME
	47.9041	40.7928	50.3816	189.416	28.4906	116.765	199.079	35.7241	70.3108	261.249	27.834	85.7526
	34.5425	41.5616	40.7006	182.447	31.4359	107.555	213.008	24.9815	78.4203	206.893	23.3559	82.07
	21.4772	42.3015	37.7379	209.969	27.6683	118.082	131.553	127.186	70.3957	284.067	80.6036	92.8942
	56.8499	39.1392	51.5317	193.961	39.5859	100.423	204.997	38.5291	84.7374	271.302	19.7835	119.531
	47.3516	41.6669	50.3427	181.271	35.3132	80.5971	218.702	30.0453	86.1694	264.104	28.3409	86.1316
	47.8998	42.6082	47.8193	266.597	26.28	107.065	309.844	21.2452	84.8273	328.515	114.793	58.5915
	43.8763	42.7067	48.7952	216.526	36.9938	88.5359	306.243	35.0249	97.2506	174.713	8.40991	111.255
	40.251	39.5468	43.174	164.574	37.0268	95.9381	206.229	38.1379	88.0332	207.78	53.6309	59.876
	35.0655	39.0204	43.3674	191.846	90.8282	76.7673	198.075	23.2717	96.6841	214.282	68.8863	56.2204
	58.3028	42.9543	53.1967	233.388	19.4592	97.7018	112.134	7.21273	82.9702	196.735	15.0622
	45.2024	45.1668	50.1099	173.713	48.8853	109.978	161.453	39.3037		311.827	52.8512
	11.0243	37.2972	27.8563	342.095	24.6795		166.981	16.5456		192.948	56.4058
mean	40.8123	41.2302	45.4178	212.15	37.2206	99.9463	202.358	36.434	83.9799	242.868	45.8298	83.5914
sem	3.95897	0.626107	2.10492	14.3447	5.37427	4.13868	17.1569	8.73834	2.91228	14.5626	9.07829	7.54015
n	12	12	12	12	12	11	12	12	10	12	12	9

## Sheet: Fig2c
	Fig. 2c
	Glycerol uptake
	Water	hAQP1	hAQP3	DrAqp14	SaAqp14	SsAqp14
	32.2328	29.8452	153.603	52.8756	29.0308	77.6429
	31.2889	25.1718	139.379	33.8861	46.938	80.4386
	18.2681	21.1832	140.018	25.6593	34.5002	73.8646
	30.1414	9.38389	140.064	56.4287	46.8917	71.6363
	32.7511	31.6128	146.061	43.661	51.0654	74.2936
	10.7258	9.94841	122.814	22.3863	37.6281	71.2488
	12.5211	12.8913	144.636	50.5166	33.0565	70.2108
	8.28263	17.1298	145.895	52.8313	22.1364	68.0794
	17.2593	9.34688	142.433	33.2227	28.0221	63.5814
	15.0198	28.0684	129.413	23.8017	40.4479	66.7923
	27.8749	35.5341	164.813	49.3171	32.788	40.22
	12.846	28.3842	223.54	34.3621	34.0063	32.36
	31.1203	21.7335	129.772	57.7342	24.1301	27.55
	15.6021	12.5264	163.874	50.9714	20.7649	23.46
	20.1258	18.498	150.383	36.0296	26.4269	45.29
	23.6708	8.64188	110.908	37.5251	52.7592	38
	24.0103	31.4399	174.619	26.9507	46.4289	27.5
	16.1713	24.4497	111.288	49.767	44.5315	33.6
	26.3171	13.535	160.099	63.9147	24.4098	23.46
	23.9304	12.9359	183.017	46.2334	34.8351	24.5
	24.3128	12.705	217.265	42.085	40.4706
	16.0523	15.8027	173.602	22.093	29.3961
	13.4652	20.0237	195.071	36.0434	59.3063
	13.6808	12.6483	158.432	21.0445	36.4538
	14.2482	17.3004	194.594	36.2731	24.6645
	14.0326	18.5032	188.251	45.8497	27.3424
	15.5303	11.6838	188.569	37.6811
	13.9078	18.2082	147.913	57.1538
	18.2195	17.8111	142.376	24.1426
	17.0281		156.673	63.584
				30.7124
				37.3502
				29.8727
				28.2728
				22.0321
				31.5634
				33.9802
mean	19.6879	18.8602	157.979	39.13	35.7089	51.6864
sem	1.29745	1.4164	5.13946	2.05567	2.03367	4.81939
n	30	29	30	37	26	20

## Sheet: Fig2d
	Fig. 2d
	Urea uptake
	Water	hAQP1	hAQP3	DrAqp14	SaAqp14	SsAqp14
	13.3083	16.7394	53.1097	42.3152	21.3825	24.8369
	22.8725	13.3402	78.7858	48.5577	35.5214	28.2144
	11.7226	16.0194	43.2858	50.9727	29.6207	20.9316
	20.8084	9.12994	38.9981	54.5951	35.0475	35.0087
	21.2002	23.7063	40.406	48.1567	31.3659	29.1639
	13.8961	18.5711	69.8914	45.1995	27.3971	19.9988
	18.3797	13.1716	79.6151	70.502	42.256	29.6435
	20.6625	15.1446	52.171	61.8446	32.2316	21.6695
	13.9918	14.9851	78.1479	46.9948	30.6231	19.4929
	20.5213	13.0076	45.4365	49.788	29.8303	23.9766
	19.2564	26.9706	80.2594	80.1272	29.4995	22.5133
	16.9736	19.9946	46.5546	103.921	33.0901	29.83
	18.8554	20.719	40.6676	85.8457	28.5472	20.0197
	18.582	23.0839	74.0761	71.4242	29.1714	25.955
	14.8685	18.0945	79.6306	48.5504	25.2574
	21.7169	28.9709	69.3282	57.4311	24.788
	22.7194	20.7418	49.4617	52.0407	27.5265
	19.7257	20.3226	38.1888	50.897	30.6888
	16.4131	21.9721	44.9234	45.1193	32.0102
	18.3724		57.9505	80.7652	28.4971
mean	18.2423	18.6676	58.0444	59.7524	30.2176	25.0896
sem	0.732413	1.16297	3.61552	3.75879	0.985173	1.25921
n	20	19	20	20	20	14

## Sheet: Fig2e 2f
	Fig. 2e
	DCFDA fluorescence
	Water	SaAqp8bb	DrAqp14	SaAqp14	SsAqp14
	6607.88	18081.9	13698.9	10307.9	11478.9
	7364.88	16593.9	17656.9	11355.9	10385.9
	7116.88	17477.9	16399.9	8207.88	11336.9
	6881.88	15559.9	14402.9	11696.9	12388.9
	7180.88	17599.9	16737.9	11008.9	11408.9
	6520.88	18625.9	15619.9	8555.88	9482.88
	7090.88	17676.9	16664.9	9222.88	13143.9
	6167.88	16702.9	13275.9	11441.9	12265.9
mean	6866.5	17289.9	15557.1	10224.8	11486.5
sem	142.359	341.092	562.74	489.286	410.204
n	8	8	8	8	8
	Fig. 2f
	Metyhylamine uptake
	Water	SaAqp8bb	DrAqp14	SaAqp14	SsAqp14
	52.6376	97.6406	79.1637	59.4673	76.7855
	41.2954	102.336	78.9808	74.8952	77.5173
	44.8932	101.726	71.1754	68.4313	64.5896
	41.8442	109.166	67.2727	60.443	92.7622
	43.0638	101.665	68.7972	88.1278	94.2257
	44.2224	122.154	66.1751	96.1161	71.0535
	43.2468	126.423	59.5283	71.9072	83.1274
	22.2088	100.141	93.9208	86.2374	69.5899
	50.8082		74.1634	82.5176	78.371
mean	42.6912	107.656	73.242	76.4603	78.6691
sem	2.87386	3.82852	3.32108	4.22907	3.34192
n	9	8	9	9	9

## Sheet: Fig6b
	Fig. 6b
	Water			ZEBRAFISH Àqp14			SEABREAM Aqp14			SALMON Aqp14
	DMSO	PMA	IBMX+FSK	DMSO	PMA	IBMX+FSK	DMSO	PMA	IBMX+FSK	DMSO	PMA	IBMX+FSK
	42.4286	22.1116	19.672	190.632	93.3676	353.562	194.723	111.207	145.897	323.181	258.65	400.803
	27.553	43.5337	32.312	130.909	136.758	237.046	210.336	117.807	181.751	176.408	190.838	367.902
	28.8378	27.053	30.3344	120.526	132.001	237.343	162.5	116.756	238.52	140.821	223.552	305.717
	20.6739	30.9724	40.7667	273.792	202.337	300.613	175.424	107.521	148.333	336.732	193.229	450.372
	37.3408	31.6524	32.3656	205.792	103.595	519.525	288.415	138.278	208.685	106.176	248.022	448.117
	35.0985	32.2664	31.1265	111.078	133.422	331.528	267.084	133.985	298.539	279.158	239.487	400.595
	35.0903	24.3055	39.923	274.767	98.0284	244.046	177.791	105.659	309.344	322.282	105.124	458.739
	33.0475	3.3405	24.4498	294.601	195.875	443.046	172.443	52.5047	274.233	278.075	239.487	386.3
	26.6925	36.0374	22.3218	300.613	161.178	424.842	253.252	162.472	154.777	134.554	202.695	328.789
	28.5408	26.7539	28.7004	272.387	153.61	420.816	200.742	140.831	216.785	232.8	257.569	349.463
	26.5111	36.6485	18.9428	107.27	112.026	285.272	224.854	113.03	234.9	253.706	289.593	411.913
	25.0063	35.5831	39.7045	210.9	152.662	424.882	213.934	133.017	252.682	153.664	180.414	297.35
	36.2316	35.034	54.9556	135.37	120.426	282.363	125.514	46.8064	162.275	131.18	88.7378	323.77
	29.0111	32.2456	55.2994	113.498	94.4768	311.485	205.783	108.367	139.283	90.748	27.7158	332.664
	37.4265	28.8035	57.9356	121.586	105.883	284.898	142.683	28.9911	329.662	124.991	53.6887	169.505
	49.9474	24.056	43.8861	324.117	63.4148	291.283	129.581	38.6837	235.552	215.466	60.3224	258.284
	50.2724	45.0372	44.3817	88.0125	81.2327	294.22	142.855	42.3109	103.395	195.214	49.0636	222.417
	52.1445	57.6355	42.1988	125.7	101.522	369.416	156.606	44.8395	206.979	272.969	86.2064	203.545
	22.1752	29.4536	42.6721	210.516	70.3273	254.185	141.485	119.925	166.678	182.272	93.7383	252.147
	56.7599	40.0337	46.6385	215.165	126.864	270.401	120.146	41.1309	358.425	195.614	64.7906	199.893
	27.1191	22.0691	42.9467	175.586	122.776	268.451	117.876	48.4076	152.255	327.197	115.199	219.258
	24.1958	35.1926	52.4694	109.049	55.9948	253.341	121.892	74.7856	138.488	99.5178	66.943	206.633
	35.8793	43.1981	45.1415	106.928	50.374	403.648	164.307	55.917	181.302	116.061	29.0131	359.165
	45.9855	35.24	50.6968	218.652	92.2914	252.953	145.07	32.1434	152.282	121.341	39.7233	141.577
	47.9041	14.437	47.2209	342.095	76.5251	292.7	166.981	48.4076	387.807	261.249	165.089	316.085
	34.5425	45.0497	11.7511	189.416	102.181	297.623	199.079	114.735	265.469	206.893	79.9162	395.654
	21.4772	39.8219	71.751	182.447	44.3213	287.341	213.008	91.3043	345.008	284.067	164.421	296.195
	56.8499	57.592	56.6429	209.969	37.4302	415.046	131.553	128.374	239.356	271.302	255.877	407.38
	47.3516	38.4752	20.7419	193.961	59.7213	286.931	204.997	29.1373	229.972	264.104	119.493	280.6
	47.8998	44.1821	43.0365	181.271	36.0499	367.193	218.702	168.408	464.686	328.515	124.098	280.6
	43.8763	24.0789	41.9032	266.597	107.228	322.73	309.844	43.4441	232.579	174.713	216.777	263.971
	40.251	46.8936	17.1121	216.526	28.2535	289.987	306.243	136.483	253.06	207.78	68.1986	409.46
	35.0655	11.8246	27.4697	164.574	95.1433	246.063	206.229	120.969		214.282	75.0645	429.836
	58.3028	47.5047	31.7828	191.846	49.9985	299.537	198.075	102.393		196.735	63.4608	255.098
	45.2024	42.3519	66.5468	233.388	19.0137	284.373	112.134	126.827		311.827	42.7092	418.76
	11.0243	62.3324	49.8852	173.713		558.523	161.453			192.948	169.224
mean	36.7699	34.8	39.6024	193.979	97.6088	325.2	185.655	92.1674	231.53	214.571	137.448	321.387
sem	1.93946	2.08985	2.36841	11.2795	7.60764	13.2173	8.76451	7.1776	14.6741	12.4265	13.4338	14.831
n	36	36	36	36	35	36	36	35	32	36	36	35

## Sheet: Fig6d
	Fig. 6d
	water			DrAqp14-WT			T241A			T241D			S257A			S257D			T260A			T260D
	DMSO	PMA	IBMX+FSK	DMSO	PMA	IBMX+FSK	DMSO	PMA	IBMX+FSK	DMSO	PMA	IBMX+FSK	DMSO	PMA	IBMX+FSK	DMSO	PMA	IBMX+FSK	DMSO	PMA	IBMX+FSK	DMSO	PMA	IBMX+FSK
	42.7959	63.0592	30.0451	178.312	110.733	242.414	316.175	275.146	336.03	140.815	94.1927	263.018	103.475	95.9717	171.944	310.182	128.167	317.974	216.539	75.1361	260.691	121.472	123.199	223.712
	49.1058	32.359	35.2879	170.025	61.13	252.63	296.374	229.272	326.322	141.636	50.3785	259.877	190.454	61.2936	120.316	140.578	172.295	212.409	201.134	62.6871	273.202	185.051	97.3294	304.846
	37.323	19.5223	34.2182	185.013	106.881	310.956	328.808	345.528	279.447	61.1534	147.683	272.103	108.207	89.4891	150.223	303.791	31.1498	475.512	240.139	95.3427	260.691	210.473	62.2878	236.752
	42.8661	19.5223	36.4575	182.894	97.1395	256.495	367.263	327.038	357.332	45.703	113.008	326.746	113.612	172.397	169.382	155.282	49.4734	556.685	130.313	88.683	273.618	179.968	49.5945	271.953
	32.4228	36.8154	42.3486	207.323	121.802	321.15	280.932	208.624	407.888	60.8473	166.834	289.149	158.384	192.943	218.375	182.182	30.7836	267.439	157.025	73.5014	219.92	166.625	130.407	234.608
	34.8549	66.6498	63.641	214.245	70.1825	270.074	158.08	340.103	443.821	148.035	68.6471	222.422	265.571	126.074	108.804	439.58	63.2949	235.628	152.751	75.7623	260.691	197.506	45.4896	291.078
	47.6433	26.1685	28.348	178.899	122.443	225.574	157.256	150.427	306.078	107.698	97.0884	239.642	247.156	149.177	151.431	377.431	213.703	387.763	114.581	96.19	293.673	249.759	127.332	320.303
	49.0905	33.0795	63.7556	181.32	98.5992	199.66	218.917	283.807	269.554	106.287	138.121	197.149	156.367	30.879	147.916	559.437	39.6219	381.281	167.754	65.6627	273.202	104.023	26.6141	197.258
	55.3279	51.4248	41.6909	194.245	117.885	243.268	242.022	349.036	372.952	114.532	84.6134	205.47	104.878	125.507	171.205	376.887	185.171	160.178	165.006	113.545	253.8	164.246	151.586	233.126
	37.6113	56.9445	38.8313	198.751	80.2959	269.456	286.736	366.459	479.701	146.368		186.861	158.384	27.9797	150.732	337.248	68.3767	391.449	207.04	81.6744	273.618	201.569	140.204	228.34
	40.4631	24.2055	32.6069	153.275	119.542	456.223	404.405	273.829	505.002	137.769		193.612	255.801	115.864	209.334	437.711	149.939	273.768	183.671			117.361
	31.7214	22.9294	45.4169	192.234	66.2884	247.476	144.708	304.978	320.68			207.974			199.383	358.86		458.953				221.017
mean	41.7688	37.7233	41.054	186.378	97.7435	274.615	266.806	287.854	367.067	110.077	106.73	238.668	169.299	107.961	164.087	331.597	102.907	343.253	175.996	82.8184	264.31	176.589	95.4043	254.198
sem	2.13717	4.98837	3.37851	4.75806	6.58111	19.0903	24.3733	18.8247	22.2043	11.4679	12.7364	12.6771	18.825	16.1731	9.5921	35.9809	20.6002	34.3353	11.4258	4.95611	6.06798	12.8168	14.3771	12.7291
n	12	12	12	12	12	12	12	12	12	11	9	12	11	11	12	12	11	12	11	10	10	12	10	10

## Sheet: Fig6f
	Fig. 6f
	water			SaAqp14-WT			T240A			T240D			S256A			S256D
	DMSO	PMA	IBMX+FSK	DMSO	PMA	IBMX+FSK	DMSO	PMA	IBMX+FSK	DMSO	PMA	IBMX+FSK	DMSO	PMA	IBMX+FSK	DMSO	PMA	IBMX+FSK
	35.3276	30.6341	30.336	196.544	158.174	428.658	172.803	292.306	342.867	211.179	182.435	260.97	264.459	164.2	226.114	381.977	382.965	295.003
	49.7211	39.9685	37.5746	351.216	185.973	329.871	279.621	284.74	250.922	132.573	117.194	160.077	201.796	148.986	194.696	250.119	131.989	345.467
	41.9643	31.8965	33.0703	327.638	153.997	467.297	265.697	247.153	217.507	200.937	185.524	189.456	110.072	164.749	144.958	210.89	308.931	400.82
	3.99239	25.3952	30.71	239.241	147.54	501.805	289.999	392.745	250.915	213.583	113.678	199.023	156.634	281.521	188.286	305.723	241.76	316.694
	30.4145	49.8003	46.0967	223.005	253.22	403.011	177.176	147.387	335.251	152.556	164.544	254.048	309.454	194.632	191.086	470.514	135.777	335.232
	27.7784	18.9693	40.7893	181.765	156.764	252.556	202.904	158.042	328.386	190.56	175.738	166.545	305.784	220.243	226.614	240.982	262.107	323.859
	13.0173	5.15202	16.5265	142.861	238.742	234.922	243.676	262.567	232.928	130.572	120.629	145.119	208.389	113.032	208.267	374.648	198.481	304.822
	17.3308	21.7229	41.9492	193.001	190.684	338.142	312.699	202.815	535.659	136.843	243.848	161.812	233.085	166.864	303.161	438.402	154.615	229.077
	33.6912	11.4623	26.1949	172.765	260.843	507.728	215.486	145.472	422.971	192.19	158.106	216.181	122.33	248.409	205.154	331.276	245.222	257.734
	22.1848	38.1693	38.4847	251.699	104.888	592.426	341.432	312.906	325.782	209.309	34.8551	286.493	173.198	97.3946	158.076	369.387	115.485	260.281
	29.7928	39.2328	35.8973	240.348	195.336	314.475	256.102	144.921	217.905	179.824	100.866	332.969	159.836	40.6508	219.239	447.121	170.659	331.952
	42.6997	25.6299	47.7453	311	182.254	330.41	240.253	300.214	260.221	54.7851	16.1864	225.604	167.947	67.85	227.478	232.131	125.48	270.234
	47.305	55.1847	50.0423	242.546		373.769	388.298	283.578	305.271	37.9543	74.6624	178.419	227.086	197.707	241.117	351.909	173.809	404.058
	26.5467	47.7672	50.3739	393.248		221.103	136.542	271.51	226.08	37.9461	51.1497	86.4024	196.421	99.5317	162.703	504.749	114.212	605.442
	31.6409	52.8535	25.5734	121.251		414.792	285.096	191.098	452.36	106.661	22.3998	100.044	276.8	150.025	255.796	231.789	107.377	282.113
	49.6208	56.0203	60.2366	175.531		334.601	333.067	272.11	270.529	29.7755	50.6968	95.3437	118.975	149.499	146.653	353.723	91.7922	351.633
	64.5236	35.9216	55.6325	330.016		197.801	330.147	212.861	344.99	26.5902	19.3942	88.9395	135.085	92.1844	106.627	364.929	89.9276	381.577
	46.914	38.1518	38.167	231.652		279.733	359.222	435.015	499.227	44.5287	24.813	167.379	177.97	72.3072	149.781	288.254	141.471	219.391
	38.9945	24.8919	49.8732	238.418		376.437	197.633	271.682	386.114	26.4987	36.4379	86.9867	173.525	28.316	296.377	329.765	79.2063	272.362
	43.6753	28.3638	49.0655	308.925		344.198	247.15	226.727	304.112	29.2117	56.4203	94.2889	168.243	43.7679	251.761	292.552	180.364	362.509
	54.9891	51.281	60.9896	217.684		362.698	211	196.388	358.999	32.7201	53.4404	62.032		87.1953	145.167	233.253		329.394
	47.7064	45.7958	51.0027	366.934		251.203	276.487	310.816	517.636	52.0452				138.943	115.677	523.031		262.881
	40.1134	54.3059	58.9818			323.417		301.909	339.849	32.3495						305.704
		55.99				463.585				33.1538						294.031
mean	36.5193	36.8567	42.4049	248.059	185.701	360.193	261.931	254.998	335.934	103.931	95.3818	169.435	194.354	134.909	198.4	338.619	172.581	324.661
sem	2.96039	2.99723	2.49042	15.9014	13.4094	20.2281	13.9715	15.6582	19.9361	15.0895	14.7639	16.2634	13.2619	14.4752	11.4524	18.1795	17.8572	17.3121
n	23	24	23	22	12	24	22	23	23	24	21	21	20	22	22	24	20	22

## Sheet: Fig7a-c
	Fig. 7a
	V1a2R
	Water		V1a2R		WT				WT+V1a2R				T240A		T240A+V1a2R
	dmso	VT	dmso	VT	dmso	VT	VT + BimII	VT + H89	dmso	VT	VT + BimII	VT + H89	dmso	VT	dmso	VT
	36.1372	24.7083	31.7177	30.1872	333.712	361.166	300.776	294.313	352.425	48.8591	123.44	52.2235	274.833	248.171	410.919	331.808
	50.9591	52.0763	31.0404	34.9649	211.251	114.19	172.898	148.869	188.942	58.403	267.397	99.9735	177.74	342.803	195.85	282.741
	31.939	35.8704	31.8275	28.5404	133.864	246.249	192.954	114.806	295.08	105.635	168.972	81.8288	313.511	268.65	204.711	479.214
	38.9501	26.1089	29.3846	49.2153	207.173	339.792	435.802	282.168	196.558	115.89	125.102	46.9232	320.632	473.002	444.204	256.138
	30.3312	64.2726	48.0058	71.8436	245.868	149.57	196.811	243.818	418.992	70.9832	135.103	53.4753	270.878	242.994	256.658	188.901
	55.0138	16.6062	29.1207	58.8899	201.31	294.048	306.282	264.598	253.119	79.9891	240.321	89.3891	356.664	345.845	381.482	285.82
	39.5339	27.7409	30.7181	18.5593	304.623	315.159	404.102	245.126	109.902	69.1591	161.01	89.9787	308.36	323.177	379.798	299.357
	17.8507	19.1215	28.8605	28.7311	285.954	139.333	189.02	359.529	173.724	71.8535	198.225	80.4307	374.86	333.471	333.609	220.957
	52.5617	49.0202	40.4902	16.9408	169.067	142.882	598.256	173.457	203.396	27.8636	323.095	53.259	378.503	348.718	386.173	300.645
	23.6052	48.3288	40.3392	24.4987	192.16	163.68	199.277	282.836	193.725	33.6246	285.9	63.2865	352.816	177.369	316.02	478.552
	43.6019	41.463	30.2284	43.6277	309.183	264.207	292.03	346.597	312.67	98.6762		103.963	438.597	297.088	354.999	324.117
	31.0459	22.4726	25.804	32.4001	282.314	344.73	503.47	297.501	254.493	70.5606		41.2744	285.063	323.94	369.016	272.109
mean	37.6275	35.6491	33.1281	36.5332	239.707	239.584	315.973	254.468	246.086	70.9581	202.856	71.3338	321.038	310.436	336.12	310.03
sem	3.32917	4.39114	1.84992	4.76265	18.188	26.7136	40.583	21.6829	24.9581	7.77151	22.8002	6.35233	19.2659	21.1643	22.8392	25.5511
n	12	12	12	12	12	12	12	12	12	12	10	12	12	12	12	12
	Fig. 7b
	V2R
	Water		V2R		WT				WT+V2R				S256A		S256A+V2R
	dmso	VT	dmso	VT	dmso	VT	VT + BimII	VT + H89	dmso	VT	VT + BimII	VT + H89	dmso	VT	dmso	VT
	36.8359	57.8424	16.3036	20.8548	197.851	130.768	137.492	136.308	105.304	216.977	277.078	109.787	76.2379	101.476	51.3912	43.7958
	11.9138	14.4646	44.8779	18.1419	156.907	171.781	261.354	121.059	155.632	369.796	225.118	82.0079	91.8167	100.793	63.8365	90.6444
	29.1789	19.6774	33.0568	27.6401	105.907	100.645	122.151	123.747	103.341	292.955	238.238	192.207	75.1374	79.9166	74.115	79.1992
	49.4612	63.2607	14.9577	29.1269	206.101	120.327	182.18	183.171	117.521	211.384	321.691	75.0149	52.0188	42.7193	73.3967	128.479
	26.3458	13.7488	12.0853	22.8967	126.609	160.127	195.786	119.297	172.572	185.841	232.599	131.585	64.9493	67.864	58.6563	73.2305
	21.3391	9.42013	29.7499	45.4672	109.195	120.437	231.168	130.942	143.726	242.998	291.582	158.749	64.5951	44.0148	53.7722	83.7544
	24.0029	23.1605	14.1563	16.4088	178.44	196.422	148.775	121.943	143.849	208.547	185.688	174.675	81.7955	43.66	57.7145	65.9149
	10.3671	14.8865	21.5101	31.1959	131.798	208.607	152.67	120.52	153.76	235.639	215.273	110.223	63.2607	166.652	92.2851	67.9663
	35.6426	11.6755	16.5396	15.7307	166.165	102.694	202.037	170.378	182.066	201.779	167.808	238.92	89.011	72.6984		63.556
	20.4964	52.8865		35.2939	99.4342	111.24	150.384				329.923	128.604		100.963
	14.983	12.4004			118.147	155.129
		54.6745
mean	25.5061	29.0082	22.5819	26.2757	145.141	143.471	178.4	136.374	141.974	240.657	248.5	140.177	73.2025	82.0757	65.6459	77.3934
sem	3.55291	6.12902	3.67913	2.98022	11.4234	11.2914	14.0249	7.9241	9.3621	19.1513	17.3605	16.2106	4.36683	12.0206	4.81935	7.80608
n	11	12	9	10	11	11	10	9	9	9	10	10	9	10	8	9
	Fig,. 7c
	ITR
	Water		ITR		WT				WT+ITR				T240A		T240A+ITR
	dmso	IT	dmso	IT	dmso	IT	IT + BimII	IT + H89	dmso	IT	IT + BimII	IT + H89	dmso	IT	dmso	IT
	43.1726	22.0541	8.68996	54.1943	274.966	181.697	297.316	201.968	247.368	50.6399	138.84	57.8586	196.062	316.24	202.15	281.008
	27.0148	27.3532	34.8179	12.8534	247.849	283.012	266.625	191.851	183.847	93.4562	188.353	114.597	309.753	210.251	224.46	338.515
	23.4071	32.6343	27.1054	10.6637	143.991	234.017	191.175	309.145	302.58	78.1726	220.98	73.2559	302.937	158.611	248.955	184.929
	44.1075	41.7444	10.9778	34.4835	199.574	228.031	342.071	158.348	203.188	138.339	207.747	72.4628	339.596	194.737	382.654	276.233
	17.516	31.2771	26.5403	54.0303	234.49	224.309	260.168	312.122	198.807	56.2716	164.615	41.1865	215.227	310.27	270.248	211.331
	29.3796	12.7741	58.4473	43.5998	197.329	229.076	331.94	230.633	101.994	114.101	239.609	190.554	367.45	213.011	233.038	365.01
	17.9818	34.863	12.3198	29.6795	215.172	236.255	277.21	261.829	231.115	196.251	317.626	82.3215	164.749	340.842	228.274	216.462
	21.4053	59.2559	29.0252	20.056	232.497	216.344	379.831	201.669	282.013	86.5377	171.71	118.577	201.921	357.637	392.044	216.035
	53.5759	27.9497	39.9432	31.0541	300.934	236.559	461.176	229.601	295.631	95.6986	178.763		313.164	368.967	211.763	292.494
	29.9194	33.2632	55.1255	35.298	322.895	278.795	253.414				228.769		332.603	222.447	311.071	315.21
	28.6423	18.8371			158.664	235.472							232.43	229.384	304.274
	43.9109	36.2195				197.543							356.766
mean	31.6694	31.5188	30.2993	32.5913	229.851	231.759	306.093	233.018	227.394	101.052	205.701	93.8517	277.722	265.672	273.539	269.723
sem	3.39027	3.41941	5.48895	4.82677	16.7134	8.20776	24.0393	17.5268	21.321	14.9027	15.9119	16.6244	20.4479	22.3297	19.9838	19.116
n	12	12	10	10	11	12	10	9	9	9	10	8	12	11	11	10

## Sheet: FigS3d
	Fig. S3d
	Water	Aqp0	Aqp1aa	Aqp1ab	Aqp3	Aqp4	Aqp7	Aqp8b	Aqp9b	Aqp10b	Aqp14
	26.7804	266.486	135.2	131.564	172.153	85.0622	60.7846	104.986	120.487	190.767	87.6288
	41.2134	224.051	159.514	224.051	104.287	102.727	69.8688	81.0595	102.158	115.115	85.5146
	28.9194	190.86	265.883	390.973	104.823	112.64	64.322	97.2738	77.9287	70.6392	96.3716
	37.6106	133.699	121.629	294.367	90.4524	70.0092	98.8856	68.713	129.475	76.6511	168.011
	25.6605	128.17	275.867	280.194	98.1668	136.228	63.2056	130.157	103.533	92.833	85.2582
	47.1389	291.642	158.136	91.2426	108.259	66.1453	125.316	85.5234	141.911	88.0453	126.016
	37.4828	149.68	180.933	176.372	138.752	112.2	78.0403	96.848	102.099	128.387	96.5216
	35.2234	148.827	275.788	100.003	133.919	95.7505	83.6263	89.6408	170.945	147.343	81.3394
	30.4215	263	414.36	200.882	114.41	60.2331			96.0902	226.679	182.768
	34.1747	177.633		78.2668	93.3501	126.491			95.1129	86.1321	92.9275
		252.947		115.771	133.048	66.0509			91.8438	149.621	148.393
		176.806		116.932	107.171	61.8281			80.3283	221.629	76.4065
mean	34.4626	200.317	220.812	183.385	116.566	91.2804	80.5061	94.2752	109.326	132.82	110.596
n	10	12	9	12	12	12	8	8	12	12	12
SEM	2.13309	16.5136	31.6202	28.198	6.83404	7.73407	7.82037	6.46971	7.8024	15.9748	10.5557
